# Supplementary material for: Lactate Suppresses Growth of Esophageal Adenocarcinoma Patient-Derived Organoids through Alterations in Tumor NADH/NAD+ Redox State
Source: Biomolecules. 2024 Sep 22;14(9):1195. doi: 10.3390/biom14091195 (PMC11430592; doi:10.3390/biom14091195)
Supplement: Supplementary file 1 [file biomolecules-14-01195-s001.zip]

Archive with 3 entries (3 files):
- Supplemental Data S1.xlsx
- Supplemental Figures_V4.pdf
- Supplemental Material Legends.pdf
