# Supplementary material for: Lactate Suppresses Growth of Esophageal Adenocarcinoma Patient-Derived Organoids through Alterations in Tumor NADH/NAD+ Redox State
Source: Biomolecules. 2024 Sep 22;14(9):1195. doi: 10.3390/biom14091195 (PMC11430592; doi:10.3390/biom14091195)
Supplement: Supplementary file 1 [file biomolecules-14-01195-s001.zip › Supplemental Data S1.xlsx]

## Sheet: Sheet1 (2)
EAC000						HNEC001					Common Genes Are Highlighted in Green
Ensembl Gene ID	Gene	Log2 fold change	pvalue	padj		Ensembl Gene ID	Gene	Log2 fold change	pvalue	padj
ENSG00000118777	ABCG2	-1.21	0.01	0.03		ENSG00000274099	ABCB10P1	1.97	0	0
ENSG00000114626	ABTB1	-1.03	0	0		ENSG00000250318	AC003072.1	-1.14	0	0.01
ENSG00000275212	AC005186.1	-2	0	0		ENSG00000268812	AC004264.1	-1.9	0	0
ENSG00000279806	AC018629.1	1.53	0	0		ENSG00000265206	AC004687.1	-1.62	0	0.01
ENSG00000267281	AC023509.3	1.39	0	0.01		ENSG00000233834	AC005083.1	-1.11	0	0
ENSG00000257588	AC025154.2	1.05	0	0.02		ENSG00000267405	AC005180.1	-1.56	0.02	0.05
ENSG00000259342	AC025580.1	-1.18	0	0.01		ENSG00000267505	AC005180.2	-2.1	0	0
ENSG00000259354	AC025580.2	-1.05	0	0.02		ENSG00000266709	AC005224.4	1.45	0	0
ENSG00000271781	AC026740.1	1.32	0	0		ENSG00000248015	AC005329.1	1.52	0	0
ENSG00000267787	AC027097.2	1.27	0.01	0.04		ENSG00000231412	AC005392.2	1.64	0	0
ENSG00000276418	AC036214.3	1.08	0	0.01		ENSG00000240449	AC005586.1	1.27	0	0.02
ENSG00000258077	AC078923.1	1.66	0	0.01		ENSG00000261490	AC005674.2	-1.77	0	0
ENSG00000266976	AC079466.1	-2.99	0	0		ENSG00000226329	AC005682.1	-1.14	0	0.01
ENSG00000244468	AC093001.1	-1.16	0	0		ENSG00000267058	AC006213.2	-1.17	0	0
ENSG00000260328	AC104024.2	-1.01	0.01	0.03		ENSG00000269194	AC006942.1	-1.8	0	0.02
ENSG00000250920	AC105460.1	1.64	0	0		ENSG00000250222	AC008443.5	-1.36	0.01	0.03
ENSG00000249684	AC106795.2	1.04	0.01	0.04		ENSG00000240338	AC009078.2	-2.04	0	0
ENSG00000270919	AC108451.2	-1.66	0	0		ENSG00000259952	AC009133.2	1.68	0.01	0.04
ENSG00000279013	AC110774.1	-1.12	0	0.02		ENSG00000276067	AC009542.2	1.68	0	0
ENSG00000260710	AC120498.4	-1.22	0.01	0.05		ENSG00000260633	AC010207.1	-2.85	0.01	0.04
ENSG00000254290	AC124067.4	1.19	0	0.01		ENSG00000258674	AC011448.1	-1.44	0	0
ENSG00000256943	AC148477.3	1.38	0	0		ENSG00000267510	AC011451.1	-1.48	0	0.01
ENSG00000272482	AC254633.1	-1.68	0	0		ENSG00000268573	AC011815.1	1.08	0	0
ENSG00000177076	ACER2	-1.3	0	0		ENSG00000265451	AC012447.1	-1.96	0	0
ENSG00000087085	ACHE	-3.08	0	0		ENSG00000228363	AC015971.1	-1.76	0.01	0.02
ENSG00000042980	ADAM28	-1.76	0	0		ENSG00000279806	AC018629.1	-2.39	0	0
ENSG00000166106	ADAMTS15	1.06	0	0		ENSG00000251161	AC020661.1	-1.46	0	0
ENSG00000087116	ADAMTS2	-1.23	0	0		ENSG00000268970	AC022150.2	-1.83	0	0
ENSG00000153292	ADGRF1	-1.56	0	0		ENSG00000260276	AC022167.2	-1.13	0	0.01
ENSG00000172482	AGXT	1.34	0	0		ENSG00000280161	AC022413.1	1.4	0	0
ENSG00000145192	AHSG	-1.52	0.01	0.04		ENSG00000250979	AC022905.1	1.72	0	0.02
ENSG00000162433	AK4	-1.92	0	0		ENSG00000280138	AC027290.2	-1.19	0	0
ENSG00000268628	AL121761.2	-1.18	0	0		ENSG00000262691	AC040160.1	-1.47	0	0
ENSG00000260912	AL158206.1	-1.27	0	0		ENSG00000235949	AC061961.1	1.63	0	0.01
ENSG00000273066	AL355987.4	-1.08	0.01	0.04		ENSG00000268584	AC073389.1	1.26	0	0.01
ENSG00000272235	AL590438.1	2.06	0	0		ENSG00000273151	AC073957.3	-1.01	0	0
ENSG00000165092	ALDH1A1	1.61	0	0		ENSG00000283236	AC074141.1	-2.05	0	0.01
ENSG00000108602	ALDH3A1	1.4	0	0		ENSG00000266976	AC079466.1	1.29	0	0
ENSG00000006534	ALDH3B1	-1.32	0	0		ENSG00000237753	AC079922.2	-1.37	0	0
ENSG00000163295	ALPI	-1.7	0	0.01		ENSG00000266980	AC087289.1	-1.46	0.01	0.05
ENSG00000163283	ALPP	-1.11	0	0		ENSG00000267397	AC090229.1	-1.71	0	0.01
ENSG00000163286	ALPPL2	-1.38	0	0		ENSG00000232533	AC093673.1	-1.02	0	0
ENSG00000145700	ANKRD31	1.47	0.01	0.03		ENSG00000253882	AC099548.2	-1.53	0.01	0.03
ENSG00000174501	ANKRD36C	-1.21	0	0		ENSG00000224738	AC099850.1	-1.26	0	0
ENSG00000205622	AP001043.1	2.14	0	0		ENSG00000266743	AC103808.6	1.45	0.01	0.04
ENSG00000254815	AP006284.1	-1.22	0	0		ENSG00000248375	AC104066.1	-1.15	0	0.02
ENSG00000100342	APOL1	-1.19	0	0		ENSG00000271862	AC104118.1	-1.43	0.01	0.05
ENSG00000109321	AREG	-1.2	0	0		ENSG00000280173	AC104447.1	-1.05	0.01	0.03
ENSG00000172379	ARNT2	-1.34	0	0		ENSG00000251615	AC104825.1	-1.58	0	0
ENSG00000183734	ASCL2	1.15	0	0		ENSG00000250920	AC105460.1	1.87	0	0
ENSG00000130707	ASS1	-1.32	0	0		ENSG00000228933	AC107419.1	-1.36	0	0
ENSG00000188886	ASTL	1.05	0	0		ENSG00000271020	AC112220.2	-1.01	0.01	0.04
ENSG00000179766	ATP8B5P	-1.2	0	0.03		ENSG00000272347	AC116351.2	1.23	0	0.01
ENSG00000182240	BACE2	-1.05	0	0		ENSG00000279789	AC120114.4	-1.29	0	0.02
ENSG00000064787	BCAS1	-1.86	0	0		ENSG00000257951	AC126177.6	-1.36	0	0.02
ENSG00000137875	BCL2L10	-1.19	0.01	0.05		ENSG00000261693	AC134682.1	1.3	0	0.01
ENSG00000168398	BDKRB2	-1.59	0	0		ENSG00000270441	AC135506.1	-1.29	0	0
ENSG00000131050	BPIFA2	-1.58	0	0		ENSG00000254739	AC137894.1	1.39	0.01	0.04
ENSG00000138152	BTBD16	-1.15	0	0		ENSG00000264617	AC233702.4	-1.45	0	0
ENSG00000113303	BTNL8	-1.06	0	0		ENSG00000231566	AC234772.2	-1.38	0.01	0.04
ENSG00000166920	C15orf48	-1.75	0	0		ENSG00000273213	AC239798.4	1.7	0	0.01
ENSG00000173918	C1QTNF1	-1.12	0	0		ENSG00000277702	AC239859.6	-1.02	0	0
ENSG00000198535	C2CD4A	-1.22	0	0		ENSG00000274471	AC242376.2	1.31	0.01	0.03
ENSG00000125730	C3	1.65	0	0		ENSG00000235081	AC245052.3	-2	0	0
ENSG00000167798	C3P1	1.76	0	0		ENSG00000271201	AC247036.1	-1	0	0
ENSG00000112936	C7	1.55	0	0		ENSG00000142513	ACP4	-2.09	0	0
ENSG00000107159	CA9	-2.2	0	0		ENSG00000164398	ACSL6	-1.08	0	0.01
ENSG00000105974	CAV1	-1.04	0	0		ENSG00000234667	ACTBP13	-3.09	0	0
ENSG00000151882	CCL28	-1.52	0	0		ENSG00000224420	ADM5	-2.6	0	0
ENSG00000204936	CD177	1.5	0	0		ENSG00000169252	ADRB2	-2.03	0	0
ENSG00000196352	CD55	-1.46	0	0		ENSG00000181026	AEN	-1.23	0	0
ENSG00000147883	CDKN2B	-1.61	0	0		ENSG00000198074	AKR1B10	1.06	0	0.01
ENSG00000007306	CEACAM7	-1.43	0	0		ENSG00000269155	AL009178.2	1.04	0	0.01
ENSG00000237438	CECR7	1.01	0.01	0.04		ENSG00000278948	AL031587.5	-1.28	0	0
ENSG00000159409	CELF3	1.27	0	0.01		ENSG00000279267	AL078621.3	-1.45	0	0
ENSG00000205403	CFI	1.81	0	0		ENSG00000273154	AL121845.3	-1.27	0	0
ENSG00000140835	CHST4	-2.38	0	0		ENSG00000279656	AL132780.4	-1.46	0	0
ENSG00000135702	CHST5	-1.27	0	0		ENSG00000274322	AL136531.2	-1.07	0	0
ENSG00000187288	CIDEC	-1.14	0	0		ENSG00000228407	AL139156.2	1.69	0	0.02
ENSG00000113946	CLDN16	-1.44	0	0.01		ENSG00000203266	AL157414.1	1.42	0	0
ENSG00000165376	CLDN2	1.41	0	0		ENSG00000227218	AL157935.1	-1.31	0.01	0.02
ENSG00000169583	CLIC3	-1.11	0	0		ENSG00000271155	AL161729.1	1.26	0	0.01
ENSG00000134326	CMPK2	-1.15	0	0.02		ENSG00000236924	AL162411.1	-1.38	0	0
ENSG00000142173	COL6A2	1.28	0	0.01		ENSG00000246203	AL353807.3	-1.12	0.01	0.03
ENSG00000175874	CREG2	-2.31	0	0		ENSG00000269376	AL356740.3	-1.84	0	0
ENSG00000242193	CRYZL2P	1.11	0	0		ENSG00000273058	AL359921.2	-2.2	0	0
ENSG00000254154	CRYZL2P-SEC16B	1.65	0	0.01		ENSG00000272455	AL391244.3	-1.53	0	0
ENSG00000121552	CSTA	-1.66	0	0		ENSG00000271387	AL445228.2	1.62	0	0.01
ENSG00000019186	CYP24A1	-1.38	0	0.02		ENSG00000224358	AL451074.2	1.81	0	0.01
ENSG00000003137	CYP26B1	-1.46	0	0		ENSG00000261068	AL512274.1	-2.33	0	0
ENSG00000130649	CYP2E1	-1.13	0	0		ENSG00000229422	AL512625.2	1.06	0	0.01
ENSG00000106258	CYP3A5	-1.05	0	0		ENSG00000234160	AL513165.1	-1.24	0	0
ENSG00000186115	CYP4F2	-1.71	0	0		ENSG00000279443	AL513497.1	-3.03	0	0
ENSG00000186377	CYP4X1	1.44	0	0		ENSG00000272583	AL592494.3	1.67	0	0.01
ENSG00000196730	DAPK1	-1.56	0	0		ENSG00000224417	AL606970.1	1.85	0	0
ENSG00000203797	DDO	-1.03	0	0.01		ENSG00000274911	AL627230.2	1.14	0.01	0.04
ENSG00000137628	DDX60	-1.27	0	0		ENSG00000272512	AL645608.8	-1.41	0.01	0.02
ENSG00000267395	DM1-AS	1.04	0.01	0.05		ENSG00000278997	AL662907.1	-1.74	0.01	0.02
ENSG00000205683	DPF3	1.47	0	0.02		ENSG00000227896	AL731569.1	1.2	0.01	0.04
ENSG00000197635	DPP4	-1.63	0	0		ENSG00000163283	ALPP	1.4	0	0
ENSG00000140279	DUOX2	-2.92	0	0		ENSG00000163286	ALPPL2	1.67	0	0
ENSG00000140274	DUOXA2	-2.58	0	0		ENSG00000104899	AMH	-2.02	0	0
ENSG00000164330	EBF1	-1.58	0	0		ENSG00000151743	AMN1	-1.02	0	0
ENSG00000179151	EDC3	1.35	0	0.02		ENSG00000114019	AMOTL2	-1.11	0	0
ENSG00000184349	EFNA5	-1.36	0	0.03		ENSG00000145362	ANK2	1.22	0	0
ENSG00000129521	EGLN3	-1.34	0	0		ENSG00000148677	ANKRD1	-2.66	0	0
ENSG00000165521	EML5	1.19	0	0		ENSG00000272031	ANKRD34A	1.65	0	0
ENSG00000134531	EMP1	-1.43	0	0		ENSG00000131480	AOC2	-1.12	0	0
ENSG00000154269	ENPP3	2.33	0	0		ENSG00000131471	AOC3	-1.22	0	0
ENSG00000267194	ENSG00000267194	1.07	0	0		ENSG00000273199	AP000692.2	-1.68	0	0.01
ENSG00000182580	EPHB3	1.28	0	0		ENSG00000224790	AP000704.1	-1.86	0	0
ENSG00000133106	EPSTI1	-1.14	0	0		ENSG00000280143	AP000892.3	-1.62	0.01	0.03
ENSG00000157557	ETS2	1.08	0	0		ENSG00000260401	AP002761.4	-1.14	0	0
ENSG00000250821	EXOC1L	-1.53	0	0		ENSG00000261087	AP003469.4	-1.5	0	0
ENSG00000163586	FABP1	-1.32	0	0		ENSG00000254558	AP005435.1	1.05	0.02	0.05
ENSG00000197520	FAM177B	-1.3	0	0		ENSG00000118137	APOA1	1.4	0	0
ENSG00000174137	FAM53A	1.22	0	0.02		ENSG00000110244	APOA4	1.1	0	0
ENSG00000165323	FAT3	-2.18	0	0		ENSG00000178878	APOLD1	-1.02	0	0
ENSG00000214814	FER1L6	-1.62	0	0		ENSG00000109321	AREG	-1.87	0	0
ENSG00000171560	FGA	-1.25	0	0.03		ENSG00000111348	ARHGDIB	-1.19	0	0.02
ENSG00000146192	FGD2	-1.25	0	0		ENSG00000150347	ARID5B	1.59	0	0
ENSG00000172159	FRMD3	-1.55	0	0		ENSG00000175906	ARL4D	1.39	0	0
ENSG00000171124	FUT3	-1.07	0	0		ENSG00000140691	ARMC5	-1.24	0	0
ENSG00000094755	GABRP	-1.08	0	0		ENSG00000113369	ARRDC3	1.56	0	0
ENSG00000136542	GALNT5	-1.15	0	0		ENSG00000108684	ASIC2	1.04	0	0.02
ENSG00000162645	GBP2	-1.13	0	0		ENSG00000188886	ASTL	-1.59	0	0.01
ENSG00000119125	GDA	-1.42	0	0		ENSG00000204934	ATP6V0E2-AS1	1.14	0	0
ENSG00000189433	GJB4	-1.12	0	0		ENSG00000112309	B3GAT2	1.03	0.01	0.03
ENSG00000130755	GMFG	-1.56	0	0		ENSG00000167080	B4GALNT2	-1.37	0	0
ENSG00000135052	GOLM1	-1.02	0	0		ENSG00000175730	BAK1P1	-1.39	0.02	0.05
ENSG00000170412	GPRC5C	-1	0	0		ENSG00000168062	BATF2	-1.04	0	0
ENSG00000070019	GUCY2C	-1.44	0	0		ENSG00000181004	BBS12	1.05	0	0
ENSG00000196917	HCAR1	-1.23	0	0.01		ENSG00000119866	BCL11A	1.04	0	0
ENSG00000089472	HEPH	-1.38	0	0		ENSG00000236824	BCYRN1	-1.13	0	0
ENSG00000163909	HEYL	1.95	0	0		ENSG00000188848	BEND4	1.17	0	0
ENSG00000113924	HGD	1.02	0	0		ENSG00000134107	BHLHE40	-1.01	0	0
ENSG00000114455	HHLA2	-1.05	0	0.01		ENSG00000023445	BIRC3	-1.7	0	0
ENSG00000148357	HMCN2	-1.41	0	0		ENSG00000101197	BIRC7	-1.24	0	0
ENSG00000164120	HPGD	-1.02	0	0.01		ENSG00000196544	BORCS6	1.04	0	0
ENSG00000179546	HTR1D	-1.39	0	0		ENSG00000159388	BTG2	1.07	0	0
ENSG00000125968	ID1	-1.85	0	0		ENSG00000228549	BX284668.2	1.25	0	0
ENSG00000117318	ID3	-1.97	0	0		ENSG00000166920	C15orf48	1.44	0	0
ENSG00000165949	IFI27	-1.96	0	0		ENSG00000176753	C15orf56	1.13	0	0.01
ENSG00000137965	IFI44	-1.93	0	0		ENSG00000196421	C20orf204	-1.23	0	0.01
ENSG00000185745	IFIT1	-3.95	0	0		ENSG00000160298	C21orf58	1.24	0	0
ENSG00000119922	IFIT2	-2.21	0	0		ENSG00000128346	C22orf23	-1.15	0	0
ENSG00000119917	IFIT3	-1.38	0	0		ENSG00000128254	C22orf24	-2.6	0	0
ENSG00000146678	IGFBP1	-2.21	0	0		ENSG00000205502	C2CD4B	1.22	0	0
ENSG00000146674	IGFBP3	-1.04	0	0		ENSG00000115998	C2orf42	-1.08	0	0
ENSG00000182700	IGIP	-1.08	0	0		ENSG00000187699	C2orf88	1.13	0	0
ENSG00000163501	IHH	-1.17	0	0		ENSG00000188315	C3orf62	-1	0	0
ENSG00000169047	IRS1	-1.08	0	0		ENSG00000118298	CA14	-1.05	0	0
ENSG00000187608	ISG15	-1.11	0	0		ENSG00000104327	CALB1	1.23	0	0
ENSG00000116396	KCNC4	-1.03	0	0		ENSG00000139899	CBLN3	1.02	0	0.01
ENSG00000126259	KIRREL2	1.33	0.01	0.03		ENSG00000204778	CBWD4P	-1.43	0.01	0.02
ENSG00000142515	KLK3	1.25	0	0		ENSG00000173894	CBX2	1.1	0	0
ENSG00000167749	KLK4	1.83	0	0		ENSG00000163492	CCDC141	2.14	0	0
ENSG00000185467	KPNA7	-1.85	0	0		ENSG00000177875	CCDC184	1.79	0	0
ENSG00000171431	KRT20	-2.05	0	0		ENSG00000175602	CCDC85B	-1.19	0	0
ENSG00000167767	KRT80	-1.7	0	0		ENSG00000108691	CCL2	-1.44	0	0.01
ENSG00000101680	LAMA1	-1.25	0	0		ENSG00000115009	CCL20	-1.14	0	0
ENSG00000100079	LGALS2	-1.25	0	0		ENSG00000102962	CCL22	-1.93	0	0.01
ENSG00000224259	LINC01133	-1.12	0	0		ENSG00000006606	CCL26	-1.42	0.01	0.04
ENSG00000263520	LINC02563	2.96	0	0		ENSG00000110092	CCND1	-1.08	0	0
ENSG00000071282	LMCD1	1.03	0	0.01		ENSG00000138764	CCNG2	1.1	0	0
ENSG00000204421	LY6G6C	-2.23	0	0		ENSG00000173585	CCR9	-1.43	0	0.02
ENSG00000108984	MAP2K6	1.13	0	0		ENSG00000173762	CD7	-1.11	0	0
ENSG00000091436	MAP3K20	1.01	0	0		ENSG00000166589	CDH16	2.17	0	0
ENSG00000238133	MAP3K20-AS1	1.38	0	0		ENSG00000186567	CEACAM19	-1.07	0	0
ENSG00000175471	MCTP1	1.1	0	0		ENSG00000117724	CENPF	1.12	0	0
ENSG00000112818	MEP1A	-1.65	0	0		ENSG00000226312	CFLAR-AS1	-2.85	0	0
ENSG00000115648	MLPH	-1.21	0	0		ENSG00000110721	CHKA	-1.24	0	0
ENSG00000142606	MMEL1	-1.36	0	0		ENSG00000213937	CLDN9	-1.13	0	0
ENSG00000196611	MMP1	-2.73	0	0		ENSG00000134326	CMPK2	-1.19	0	0
ENSG00000135324	MRAP2	-1.97	0	0		ENSG00000136110	CNMD	1.47	0	0
ENSG00000260314	MRC1	1.23	0	0.01		ENSG00000135469	COQ10A	-1.01	0	0
ENSG00000166959	MS4A8	-1.32	0	0		ENSG00000047457	CP	-1.42	0	0.01
ENSG00000198788	MUC2	-2.16	0	0		ENSG00000196353	CPNE4	1.21	0	0.01
ENSG00000169894	MUC3A	-1.02	0	0		ENSG00000121904	CSMD2	1.06	0	0
ENSG00000145113	MUC4	-1.42	0	0.02		ENSG00000144655	CSRNP1	-1.63	0	0
ENSG00000183486	MX2	-2.07	0	0		ENSG00000110925	CSRNP2	-1.17	0	0
ENSG00000149294	NCAM1	1.23	0	0		ENSG00000170373	CST1	-1.23	0.01	0.02
ENSG00000104419	NDRG1	-1.54	0	0		ENSG00000168925	CTRB1	-3.02	0	0
ENSG00000185633	NDUFA4L2	-2.59	0	0		ENSG00000168928	CTRB2	-1.39	0.01	0.03
ENSG00000161270	NPHS1	1.41	0	0.01		ENSG00000077063	CTTNBP2	1.37	0	0.01
ENSG00000148053	NTRK2	1.87	0	0		ENSG00000178531	CTXN1	1.42	0	0
ENSG00000089127	OAS1	-1.14	0	0		ENSG00000163739	CXCL1	-1.7	0	0
ENSG00000111335	OAS2	-1.99	0	0		ENSG00000145824	CXCL14	1.24	0.01	0.03
ENSG00000135114	OASL	-2.18	0	0		ENSG00000081041	CXCL2	-2.09	0	0
ENSG00000102837	OLFM4	1.56	0	0		ENSG00000163734	CXCL3	-1.71	0	0
ENSG00000076641	PAG1	-1.29	0	0		ENSG00000169429	CXCL8	-2.73	0	0
ENSG00000197461	PDGFA	-1.55	0	0.01		ENSG00000186204	CYP4F12	1.09	0	0
ENSG00000205918	PDPK2P	1.41	0	0.01		ENSG00000186115	CYP4F2	1.04	0.01	0.02
ENSG00000162366	PDZK1IP1	-1.2	0	0		ENSG00000142871	CYR61	-2.28	0	0
ENSG00000067057	PFKP	-1.14	0	0		ENSG00000164488	DACT2	1.24	0	0
ENSG00000154330	PGM5	1.22	0	0		ENSG00000188215	DCUN1D3	-1.35	0	0
ENSG00000111752	PHC1	1.3	0	0.02		ENSG00000115844	DLX2	-1.91	0.01	0.02
ENSG00000170927	PKHD1	1.38	0	0.01		ENSG00000006377	DLX6	1.23	0	0
ENSG00000176485	PLA2G16	-1.53	0	0		ENSG00000187908	DMBT1	-1.19	0	0
ENSG00000145287	PLAC8	-1.33	0	0		ENSG00000132002	DNAJB1	-1.33	0	0
ENSG00000120278	PLEKHG1	-1.18	0	0		ENSG00000128590	DNAJB9	-1.04	0	0
ENSG00000148735	PLEKHS1	1.01	0	0		ENSG00000213221	DNLZ	-1.64	0.01	0.04
ENSG00000152952	PLOD2	-1.81	0	0		ENSG00000146094	DOK3	-1.02	0	0
ENSG00000114698	PLSCR4	-1.04	0	0		ENSG00000170629	DPY19L2P2	1	0	0
ENSG00000152784	PRDM8	-1.08	0	0		ENSG00000157851	DPYSL5	1.15	0	0
ENSG00000250799	PRODH2	1.38	0	0		ENSG00000184845	DRD1	-1.35	0	0
ENSG00000117707	PROX1	1.21	0	0		ENSG00000133878	DUSP26	1.47	0	0.01
ENSG00000150687	PRSS23	-1.59	0	0		ENSG00000225171	DUTP6	-1.75	0.01	0.02
ENSG00000172460	PRSS30P	-1.12	0	0		ENSG00000120738	EGR1	-1.26	0	0
ENSG00000183527	PSMG1	1.02	0	0		ENSG00000122877	EGR2	-1.09	0	0
ENSG00000234518	PTGES3P1	-1.01	0	0		ENSG00000179388	EGR3	-2.19	0	0
ENSG00000168994	PXDC1	-1.12	0.01	0.03		ENSG00000110047	EHD1	-1.15	0	0
ENSG00000133321	RARRES3	-1.27	0	0		ENSG00000176401	EID2B	1.18	0.01	0.02
ENSG00000265203	RBP3	-2.32	0	0		ENSG00000168913	ENHO	2.38	0	0
ENSG00000134193	REG4	-1.61	0	0		ENSG00000275784	ENSG00000275784	1.32	0	0.01
ENSG00000165731	RET	1.1	0	0		ENSG00000279487	ENSG00000279487	1.31	0	0.01
ENSG00000140519	RHCG	-1.19	0	0.01		ENSG00000142627	EPHA2	-2.47	0	0
ENSG00000115963	RND3	-1.09	0	0		ENSG00000182580	EPHB3	-1.49	0	0
ENSG00000165188	RNF183	-1.16	0	0		ENSG00000177459	ERICH5	1.01	0	0
ENSG00000134321	RSAD2	-3.18	0	0		ENSG00000116285	ERRFI1	-1.09	0	0
ENSG00000124813	RUNX2	-1.05	0	0		ENSG00000267259	ERVE-1	1.6	0	0
ENSG00000173432	SAA1	-2.08	0	0		ENSG00000135476	ESPL1	1.03	0	0
ENSG00000134339	SAA2	-2.37	0	0		ENSG00000134824	FADS2	1.1	0	0
ENSG00000205413	SAMD9	-1.34	0	0		ENSG00000169122	FAM110B	1.07	0	0
ENSG00000177409	SAMD9L	-1.2	0	0.01		ENSG00000112773	FAM46A	-1.26	0	0
ENSG00000006747	SCIN	-1.73	0	0		ENSG00000126882	FAM78A	1.07	0.01	0.02
ENSG00000166828	SCNN1G	2.35	0	0		ENSG00000188522	FAM83G	-1.04	0	0
ENSG00000125775	SDCBP2	-1.47	0	0		ENSG00000251402	FAM90A25P	-1.75	0.01	0.03
ENSG00000170786	SDR16C5	-1.45	0	0		ENSG00000240253	FAR2P3	1.58	0	0
ENSG00000092421	SEMA6A	-1.63	0	0		ENSG00000170271	FAXDC2	-1.56	0	0
ENSG00000188488	SERPINA5	1.23	0	0		ENSG00000138829	FBN2	1.07	0	0
ENSG00000132386	SERPINF1	1.22	0	0		ENSG00000143226	FCGR2A	-1.02	0.01	0.04
ENSG00000162383	SLC1A7	-1.63	0	0		ENSG00000214814	FER1L6	1.56	0	0
ENSG00000185052	SLC24A3	-1.18	0	0		ENSG00000156427	FGF18	-2.93	0	0
ENSG00000197506	SLC28A3	1.65	0	0		ENSG00000182263	FIGN	1.06	0	0
ENSG00000268104	SLC6A14	1.18	0	0		ENSG00000125848	FLRT3	-1.89	0	0
ENSG00000174358	SLC6A19	2.1	0	0		ENSG00000073598	FNDC8	-1.45	0	0.02
ENSG00000130821	SLC6A8	-1.22	0	0		ENSG00000175592	FOSL1	-2.67	0	0
ENSG00000066230	SLC9A3	1.1	0	0		ENSG00000187140	FOXD3	1.75	0	0
ENSG00000232803	SLCO4A1-AS1	1.44	0	0		ENSG00000111206	FOXM1	1.04	0	0
ENSG00000184564	SLITRK6	-1.12	0.01	0.04		ENSG00000164379	FOXQ1	-1.46	0	0
ENSG00000112562	SMOC2	1.54	0	0		ENSG00000165879	FRAT1	1.59	0	0
ENSG00000204335	SP5	1.32	0	0		ENSG00000181274	FRAT2	1.12	0	0
ENSG00000164266	SPINK1	-1.05	0	0		ENSG00000282870	FRG1DP	1.01	0	0
ENSG00000182557	SPNS3	1.03	0	0.01		ENSG00000273888	FRMD6-AS1	1.49	0	0.01
ENSG00000102359	SRPX2	-1.79	0	0		ENSG00000105255	FSD1	1.15	0	0
ENSG00000110080	ST3GAL4	-1.35	0	0		ENSG00000180340	FZD2	1.08	0	0
ENSG00000133121	STARD13	1.11	0	0		ENSG00000253669	GASAL1	-2.2	0	0
ENSG00000137868	STRA6	2.08	0	0		ENSG00000130700	GATA5	1.03	0.01	0.04
ENSG00000163630	SYNPR	5.46	0	0		ENSG00000225492	GBP1P1	1.26	0.01	0.05
ENSG00000184292	TACSTD2	-1.51	0	0		ENSG00000162654	GBP4	-1.29	0	0
ENSG00000134827	TCN1	-1.05	0	0		ENSG00000131459	GFPT2	-1.01	0	0
ENSG00000164362	TERT	1.21	0	0		ENSG00000261949	GFY	1.38	0	0
ENSG00000160182	TFF1	-2.28	0	0		ENSG00000281189	GHET1	1.23	0	0.01
ENSG00000160181	TFF2	-1.86	0	0		ENSG00000130755	GMFG	-1.27	0	0
ENSG00000160180	TFF3	-1.52	0	0		ENSG00000211451	GNRHR2	1.25	0	0.01
ENSG00000151090	THRB	-1.25	0	0		ENSG00000169347	GP2	1.11	0	0
ENSG00000168955	TM4SF20	-1.02	0	0		ENSG00000204882	GPR20	1.59	0.01	0.03
ENSG00000169903	TM4SF4	-1.16	0	0		ENSG00000119737	GPR75	-1.84	0	0
ENSG00000181458	TMEM45A	-1.94	0	0		ENSG00000185477	GPRIN3	1.35	0	0
ENSG00000164761	TNFRSF11B	-1.33	0	0.02		ENSG00000182771	GRID1	1.41	0	0
ENSG00000131746	TNS4	1.03	0	0		ENSG00000133937	GSC	1.26	0	0
ENSG00000078804	TP53INP2	-1.6	0	0		ENSG00000230295	GTF2IP23	1.48	0.01	0.04
ENSG00000118094	TREH	1.06	0	0.01		ENSG00000152402	GUCY1A2	1.78	0	0
ENSG00000137699	TRIM29	-1.13	0	0		ENSG00000113249	HAVCR1	1.42	0	0.01
ENSG00000119283	TRIM67	1.65	0	0.01		ENSG00000113070	HBEGF	-1.17	0	0
ENSG00000117472	TSPAN1	-1.06	0	0		ENSG00000086506	HBQ1	1.02	0	0.01
ENSG00000100154	TTC28	1.07	0	0		ENSG00000258667	HIF1A-AS2	-1.56	0	0
ENSG00000214049	UCA1	-1.67	0	0		ENSG00000230613	HM13-AS1	-1.96	0	0
ENSG00000242515	UGT1A10	-1.33	0	0		ENSG00000143341	HMCN1	1.32	0	0.01
ENSG00000243135	UGT1A3	-1.36	0	0		ENSG00000134240	HMGCS2	2.99	0	0
ENSG00000244474	UGT1A4	-2.31	0	0		ENSG00000005073	HOXA11	1.02	0	0
ENSG00000112494	UNC93A	3.2	0	0		ENSG00000106031	HOXA13	1.14	0	0
ENSG00000112299	VNN1	-2.23	0	0		ENSG00000105996	HOXA2	1.29	0	0
ENSG00000112303	VNN2	-1.93	0	0		ENSG00000120068	HOXB8	-1.27	0	0
ENSG00000019102	VSIG2	-1.59	0	0		ENSG00000197915	HRNR	1.21	0.01	0.03
ENSG00000107738	VSIR	-1.25	0	0		ENSG00000002587	HS3ST1	-1.23	0	0
ENSG00000109072	VTN	-1.54	0	0.01		ENSG00000108785	HSD17B1P1	-1.18	0	0
ENSG00000168658	VWA3B	-1.63	0	0		ENSG00000166736	HTR3A	-1.11	0	0.01
ENSG00000261040	WFDC21P	-2.09	0	0		ENSG00000188996	HUS1B	-1.33	0.01	0.03
ENSG00000132530	XAF1	-1.07	0	0.01		ENSG00000125968	ID1	-1.89	0	0
ENSG00000182489	XKRX	-1.6	0	0		ENSG00000185885	IFITM1	-1.43	0	0
ENSG00000133519	ZDHHC8P1	-1.02	0	0		ENSG00000244242	IFITM10	-1.11	0	0
ENSG00000162078	ZG16B	-1.06	0	0		ENSG00000146678	IGFBP1	1.69	0	0
ENSG00000165655	ZNF503	1.5	0	0.02		ENSG00000223799	IL10RB-AS1	-1.35	0.01	0.03
						ENSG00000164136	IL15	-1.15	0	0
						ENSG00000115590	IL1R2	1.21	0	0
						ENSG00000196083	IL1RAP	-1.13	0	0
						ENSG00000196388	INCA1	1	0	0.01
						ENSG00000248099	INSL3	-1.77	0	0
						ENSG00000070495	JMJD6	-1.13	0	0
						ENSG00000163376	KBTBD8	-1.13	0	0
						ENSG00000182324	KCNJ14	-1.8	0	0
						ENSG00000168135	KCNJ4	1.2	0.01	0.05
						ENSG00000178695	KCTD12	1.06	0	0
						ENSG00000132510	KDM6B	-1.05	0	0
						ENSG00000155666	KDM8	1.1	0	0
						ENSG00000110427	KIAA1549L	1.02	0	0
						ENSG00000164627	KIF6	1.05	0	0
						ENSG00000155090	KLF10	-1.64	0	0
						ENSG00000102554	KLF5	1.02	0	0
						ENSG00000197588	KLKP1	-1.97	0	0.02
						ENSG00000187242	KRT12	-1.77	0	0
						ENSG00000131737	KRT34	-1.98	0	0.01
						ENSG00000185479	KRT6B	-1.73	0	0.01
						ENSG00000212901	KRTAP3-1	-2.42	0	0
						ENSG00000150457	LATS2	-1.08	0	0
						ENSG00000213398	LCAT	-1.1	0	0
						ENSG00000148346	LCN2	-2.3	0	0
						ENSG00000225329	LHFPL3-AS2	-1.63	0	0
						ENSG00000128342	LIF	-1.9	0	0
						ENSG00000203896	LIME1	-1.22	0	0
						ENSG00000259974	LINC00261	1.02	0	0
						ENSG00000258441	LINC00641	-1.16	0	0
						ENSG00000233058	LINC00884	1.03	0	0
						ENSG00000246100	LINC00900	1.07	0.01	0.04
						ENSG00000258867	LINC01146	-1.01	0	0
						ENSG00000271856	LINC01215	-1.37	0	0.01
						ENSG00000269416	LINC01224	1.09	0	0
						ENSG00000233421	LINC01783	1.42	0	0.01
						ENSG00000180279	LINC01869	1.35	0.01	0.03
						ENSG00000267057	LINC01905	-1.69	0.01	0.03
						ENSG00000214691	LINC01913	-1.06	0	0.01
						ENSG00000248461	LINC02119	-1.25	0	0
						ENSG00000259230	LINC02323	1.56	0	0
						ENSG00000226194	LINC02519	-1.55	0.01	0.03
						ENSG00000268307	LINC02560	-2.46	0	0.01
						ENSG00000139263	LRIG3	1.1	0	0
						ENSG00000171357	LURAP1	1	0	0.01
						ENSG00000173212	MAB21L3	1.78	0	0.01
						ENSG00000185022	MAFF	-1.17	0	0
						ENSG00000069535	MAOB	1.23	0	0.02
						ENSG00000034152	MAP2K3	-1.07	0	0
						ENSG00000124159	MATN4	1	0	0
						ENSG00000143384	MCL1	-1.17	0	0
						ENSG00000157890	MEGF11	-1.69	0.01	0.04
						ENSG00000185432	METTL7A	1.96	0	0
						ENSG00000166482	MFAP4	-1.7	0	0.01
						ENSG00000100060	MFNG	-1.85	0	0
						ENSG00000167470	MIDN	-1.2	0	0
						ENSG00000270069	MIR222HG	-1.27	0	0.01
						ENSG00000186594	MIR22HG	-2.72	0	0
						ENSG00000264755	MIR3131	1.72	0	0
						ENSG00000197182	MIRLET7BHG	-1.16	0	0
						ENSG00000123342	MMP19	-1.15	0.02	0.05
						ENSG00000189409	MMP23B	-1.4	0	0.01
						ENSG00000137673	MMP7	-1.85	0	0
						ENSG00000204420	MPIG6B	-1.55	0	0.02
						ENSG00000233217	MROH3P	-1.8	0	0
						ENSG00000125144	MT1G	-1.71	0	0
						ENSG00000205364	MT1M	-1.42	0	0.01
						ENSG00000138823	MTTP	1.49	0	0
						ENSG00000198788	MUC2	1.24	0	0
						ENSG00000131400	NAPSA	1.03	0.01	0.04
						ENSG00000196338	NLGN3	-1.26	0	0.02
						ENSG00000166741	NNMT	-1.18	0.01	0.03
						ENSG00000151014	NOCT	-1.62	0	0
						ENSG00000136999	NOV	1.28	0	0
						ENSG00000257842	NOVA1-AS1	-1.3	0.01	0.02
						ENSG00000148734	NPFFR1	-1.85	0	0
						ENSG00000274810	NPHP3-ACAD11	-1.25	0.01	0.04
						ENSG00000123358	NR4A1	-1.13	0	0
						ENSG00000119508	NR4A3	-2.65	0	0
						ENSG00000236409	NRADDP	-2.33	0	0
						ENSG00000123572	NRK	1.13	0	0.01
						ENSG00000275074	NUDT18	1.1	0	0
						ENSG00000234685	NUS1P2	1.42	0	0
						ENSG00000188199	NUTM2B	-2.08	0	0.01
						ENSG00000182575	NXPH3	-1	0	0.01
						ENSG00000140961	OSGIN1	-1.07	0	0
						ENSG00000143867	OSR1	1.48	0	0
						ENSG00000115507	OTX1	1.41	0	0
						ENSG00000237624	OXCT2P1	1.03	0.01	0.03
						ENSG00000165621	OXGR1	1.71	0	0
						ENSG00000124171	PARD6B	-1.17	0	0
						ENSG00000124253	PCK1	3.26	0	0
						ENSG00000164951	PDP1	-1.12	0	0
						ENSG00000087495	PHACTR3	-1.72	0	0
						ENSG00000139289	PHLDA1	-1.4	0	0
						ENSG00000181649	PHLDA2	-1.88	0	0
						ENSG00000137193	PIM1	1.19	0	0
						ENSG00000125207	PIWIL1	1.1	0	0
						ENSG00000134627	PIWIL4	-1.22	0	0
						ENSG00000127472	PLA2G5	-1.53	0	0
						ENSG00000189129	PLAC9	-1.63	0	0.02
						ENSG00000145632	PLK2	-1.29	0	0
						ENSG00000124225	PMEPA1	-1.58	0	0
						ENSG00000146278	PNRC1	1.25	0	0
						ENSG00000212993	POU5F1B	-1.27	0	0.01
						ENSG00000087074	PPP1R15A	-1.23	0	0
						ENSG00000156475	PPP2R2B	1.02	0.01	0.03
						ENSG00000057657	PRDM1	1.3	0	0
						ENSG00000152784	PRDM8	1.08	0	0
						ENSG00000139174	PRICKLE1	-1.37	0	0
						ENSG00000185532	PRKG1	1.19	0.01	0.02
						ENSG00000130032	PRRG3	-1.69	0.01	0.04
						ENSG00000185920	PTCH1	1.19	0	0
						ENSG00000183134	PTGDR2	1.26	0.01	0.04
						ENSG00000106278	PTPRZ1	1.11	0.01	0.04
						ENSG00000068976	PYGM	-2.91	0	0
						ENSG00000129646	QRICH2	-1.54	0	0
						ENSG00000105649	RAB3A	1.57	0	0
						ENSG00000152932	RAB3C	1.01	0	0
						ENSG00000218358	RAET1K	1.17	0	0.01
						ENSG00000270938	RAP2CP1	1.74	0	0
						ENSG00000133321	RARRES3	-1.1	0	0
						ENSG00000108551	RASD1	-1.41	0	0
						ENSG00000058335	RASGRF1	-1.04	0.01	0.04
						ENSG00000124232	RBPJL	1.2	0	0.01
						ENSG00000139988	RDH12	1.02	0.01	0.02
						ENSG00000100918	REC8	-1.25	0	0
						ENSG00000134193	REG4	2.29	0	0
						ENSG00000115963	RND3	-1.36	0	0
						ENSG00000249884	RNF103-CHMP3	-1.77	0	0
						ENSG00000133874	RNF122	1.43	0	0
						ENSG00000261192	RNF126P1	1.09	0	0.01
						ENSG00000137393	RNF144B	1.1	0	0.01
						ENSG00000269855	RNF225	-2.86	0	0
						ENSG00000234498	RPL13AP20	-1.21	0	0
						ENSG00000134321	RSAD2	-1.2	0	0
						ENSG00000196754	S100A2	-1.26	0	0
						ENSG00000169906	S100G	1.75	0	0
						ENSG00000173432	SAA1	-4.37	0	0
						ENSG00000101115	SALL4	1.2	0	0
						ENSG00000225953	SATB2-AS1	1.15	0.01	0.03
						ENSG00000196951	SCOC-AS1	-1.31	0.01	0.04
						ENSG00000138623	SEMA7A	-1.15	0	0
						ENSG00000277957	SENP3-EIF4A1	-1.13	0.01	0.04
						ENSG00000166401	SERPINB8	-1.69	0	0
						ENSG00000197019	SERTAD1	-1.42	0	0
						ENSG00000118515	SGK1	-1.73	0	0
						ENSG00000275993	SIK1B	-1.19	0	0
						ENSG00000138083	SIX3	1.05	0	0
						ENSG00000136603	SKIL	-1.47	0	0
						ENSG00000162383	SLC1A7	1.02	0	0
						ENSG00000197847	SLC22A20P	-2.34	0	0
						ENSG00000148339	SLC25A25	-1.04	0	0
						ENSG00000162461	SLC25A34	-1.4	0	0
						ENSG00000170385	SLC30A1	-1.16	0	0
						ENSG00000196660	SLC30A10	1.85	0	0
						ENSG00000138079	SLC3A1	-1.34	0	0
						ENSG00000080493	SLC4A4	1.18	0	0.01
						ENSG00000268104	SLC6A14	-1.78	0	0
						ENSG00000130876	SLC7A10	1.33	0	0
						ENSG00000232803	SLCO4A1-AS1	-1.17	0	0
						ENSG00000184347	SLIT3	1.53	0	0.01
						ENSG00000101665	SMAD7	-1.09	0	0
						ENSG00000204323	SMIM5	-1.18	0	0
						ENSG00000225345	SNX18P3	1.59	0.01	0.02
						ENSG00000187808	SOWAHD	1.52	0	0
						ENSG00000129194	SOX15	-1.08	0	0
						ENSG00000181449	SOX2	-1.66	0	0
						ENSG00000125285	SOX21	1.31	0	0
						ENSG00000104450	SPAG1	-1.01	0	0
						ENSG00000149634	SPATA25	1.41	0	0
						ENSG00000161888	SPC24	1.06	0	0
						ENSG00000168939	SPRY3	1.45	0.01	0.04
						ENSG00000187678	SPRY4	-1.08	0	0
						ENSG00000196542	SPTSSB	1.98	0	0
						ENSG00000138134	STAMBPL1	-1.04	0	0
						ENSG00000130052	STARD8	1.14	0	0
						ENSG00000127954	STEAP4	-1.23	0	0
						ENSG00000135604	STX11	-1.72	0.01	0.03
						ENSG00000241359	SYNPR-AS1	-1.12	0.01	0.03
						ENSG00000197780	TAF13	-1.06	0	0
						ENSG00000162367	TAL1	1.23	0	0
						ENSG00000167800	TBX10	-1.44	0	0
						ENSG00000089225	TBX5	1.18	0	0
						ENSG00000006638	TBXA2R	1.07	0	0.02
						ENSG00000170379	TCAF2	-1.01	0.01	0.04
						ENSG00000204065	TCEAL5	1.48	0.01	0.02
						ENSG00000134827	TCN1	1.26	0	0
						ENSG00000138336	TET1	1.06	0	0
						ENSG00000136114	THSD1	-1.84	0	0
						ENSG00000140534	TICRR	1.34	0	0
						ENSG00000078237	TIGAR	-1.32	0	0
						ENSG00000169989	TIGD4	-1.18	0	0
						ENSG00000164342	TLR3	-1.09	0.01	0.03
						ENSG00000163762	TM4SF18	-1.01	0.01	0.05
						ENSG00000251201	TMED7-TICAM2	-1.84	0	0.01
						ENSG00000170006	TMEM154	1.17	0	0
						ENSG00000172738	TMEM217	-1.26	0	0
						ENSG00000167874	TMEM88	-1.77	0	0
						ENSG00000173530	TNFRSF10D	-1.13	0	0
						ENSG00000118194	TNNT2	-3.12	0	0
						ENSG00000152503	TRIM36	-1.03	0	0
						ENSG00000204614	TRIM40	-1.37	0.01	0.03
						ENSG00000163462	TRIM46	1.34	0	0
						ENSG00000278156	TSC22D1-AS1	1.32	0	0
						ENSG00000215912	TTC34	1.37	0	0
						ENSG00000101162	TUBB1	-1.07	0.02	0.05
						ENSG00000104804	TULP2	-1.38	0.01	0.04
						ENSG00000175567	UCP2	1	0	0
						ENSG00000175564	UCP3	-2.77	0	0
						ENSG00000167165	UGT1A6	1.73	0	0
						ENSG00000237512	UNC5B-AS1	-1.29	0	0
						ENSG00000182040	USH1G	1.04	0	0
						ENSG00000106018	VIPR2	1.22	0	0.02
						ENSG00000187650	VMAC	1.11	0	0
						ENSG00000231439	WASIR2	1.13	0	0
						ENSG00000261040	WFDC21P	2.24	0	0
						ENSG00000127578	WFIKKN1	-2.41	0	0
						ENSG00000075290	WNT8B	1.07	0	0
						ENSG00000250067	YJEFN3	-1.85	0	0
						ENSG00000196449	YRDC	-1.31	0	0
						ENSG00000163874	ZC3H12A	-1.25	0	0
						ENSG00000149289	ZC3H12C	-1.26	0	0
						ENSG00000196418	ZNF124	-1.22	0	0
						ENSG00000123870	ZNF137P	-1.59	0	0
						ENSG00000159915	ZNF233	1.15	0.01	0.03
						ENSG00000263002	ZNF234	1.48	0	0
						ENSG00000169548	ZNF280A	1.28	0	0
						ENSG00000176222	ZNF404	-1.46	0	0
						ENSG00000180855	ZNF443	-1.11	0	0
						ENSG00000103199	ZNF500	1	0	0
						ENSG00000180938	ZNF572	1.6	0	0
						ENSG00000172748	ZNF596	-1.14	0	0
						ENSG00000168916	ZNF608	1.68	0	0
						ENSG00000180884	ZNF792	1.6	0	0
						ENSG00000223547	ZNF844	1.1	0	0
						ENSG00000267500	ZNF887P	1.34	0.01	0.02
